# Supplementary material for: Prevalence and Characterization of Staphylococcus aureus and Methicillin-Resistant S. aureus from Different Retail Raw Meats in Shandong, China
Source: Microorganisms. 2025 Jun 11;13(6):1361. doi: 10.3390/microorganisms13061361 (PMC12195214; doi:10.3390/microorganisms13061361)
Supplement: Supplementary file 1 [file microorganisms-13-01361-s001.zip]

Archive with 1 entries (1 files):
- microorganisms-3657781-supplementary.xlsx
