# Supplementary material for: Prevalence and Characterization of Staphylococcus aureus and Methicillin-Resistant S. aureus from Different Retail Raw Meats in Shandong, China
Source: Microorganisms. 2025 Jun 11;13(6):1361. doi: 10.3390/microorganisms13061361 (PMC12195214; doi:10.3390/microorganisms13061361)
Supplement: Supplementary file 1 [file microorganisms-13-01361-s001.zip › microorganisms-3657781-supplementary.xlsx]

## Sheet: Table S1
Strain	Location	Source	Antimicrobial resistance profiles	Antimicrobial resistance genes	Virulence genes	ST	spa type
LY-01PM	Linyi	Pork	CLI-SMZ-FFC-PEN-PRL-CIP-AMP			1	t1775
LY-02PM	Linyi	Pork	PEN-AMP			7	t1107
LY-03PM	Linyi	Pork	ERY-CLI-PEN-PRL-CIP-TET-AMP		sea, seb	398	t1255
LY-04PM	Linyi	Pork	ERY-CLI-GEN-SMZ-PEN-AMP			398	t034
LY-05PM	Linyi	Pork	ERY-CLI-GEN-PEN-PRL			9	t899
LY-06PM	Linyi	Pork	ERY-CLI-PEN-AMP			15	t084
LY-07PM	Linyi	Pork	ERY-CLI-GEN-PEN-PRL-TET-AMP			7	t1107
LY-08PM	Linyi	Pork	CEF-ERY-CLI-SMZ-PEN-PRL-TET-OXA-AMP	mecA	sea, seb	59	t441
LY-09PM	Linyi	Pork	CEF-ERY-CLI-GEN-SXT-SMZ-PEN-AMC-TET-AMP			7	t1107
LY-10PM	Linyi	Pork	ERY-CLI-GEN-SXT-SMZ-PEN-AMC-TET-AMP			3055	t605
LY-11PM	Linyi	Pork	ERY-CLI-GEN-SMZ-PEN-AMC-TET-AMP			398	t1456
LY-12PM	Linyi	Pork	ERY-CLI-GEN-SMZ-FFC-PEN-AMC-TET-AMP			3055	t605
LY-13PM	Linyi	Pork	ERY-CLI-PEN-PRL-CIP-TET-AMP			398	t1456
LY-14PM	Linyi	Pork	FFC-PEN-PRL-AMC-CIP-DOX-OXA-AMP	mecA	seb	59	t441
LY-15PM	Linyi	Pork	ERY-PEN			398	t034
LY-01CM	Linyi	Chicken	ERY-CLI-GEN-SXT-SMZ-PEN-PRL-CIP-TET-AMP		sec	7	t091
LY-02CM	Linyi	Chicken	ERY-PEN-AMP			9	t899
LY-03CM	Linyi	Chicken	PEN			1	t127
LY-04CM	Linyi	Chicken	SMZ-PEN-AMP			7	t091
LY-05CM	Linyi	Chicken	ERY-CLI-PEN-PRL-CIP-TET-AMP			692	t2247
LY-06CM	Linyi	Chicken	CIP			72	t148
LY-07CM	Linyi	Chicken	ERY-CLI-PEN-PRL-TET			25	t078
LY-08CM	Linyi	Chicken	ERY-CLI-GEN-SMZ-PEN-PRL-AMC-CIP-AMP		sed	4149	t954
LY-09CM	Linyi	Chicken	ERY-CLI-SMZ-PEN-PRL-CIP			7	t1107
LY-10CM	Linyi	Chicken	ERY-CLI-GEN-SXT-SMZ-PEN-PRL-AMP		sed	5	t002
LY-11CM	Linyi	Chicken	ERY-CLI-SXT-SMZ-FFC-PEN-PRL-CIP-TET-AMP			7	t091
LY-01DM	Linyi	Duck	FFC-CIP-TET			5	t002
LY-02DM	Linyi	Duck	FFC-CIP			9	t899
LY-03DM	Linyi	Duck	ERY-CLI-SMZ-PEN-TET-AMP			164	t899
LY-04DM	Linyi	Duck	ERY-CLI-SXT-SMZ-PEN-PRL-TET		sec, sed	5	t067
LY-05DM	Linyi	Duck	ERY-CLI-PEN-TET-AMP			2308	t1166
LY-06DM	Linyi	Duck	ERY-CLI-SMZ-PEN-PRL-AMC-CIP-AMP		sed	4149	t954
LY-07DM	Linyi	Duck	CLI-SXT-SMZ-PEN-PRL-TET-AMP			7	t605
LY-01BM	Linyi	Beef	ERY-PEN-TET-AMP			50	t519
LY-02BM	Linyi	Beef	ERY-PEN-TET-AMP			188	t189
LY-03BM	Linyi	Beef	ERY-CLI-GEN-SMZ-PEN-AMC-TET-AMP			7	t1107
LY-04BM	Linyi	Beef	PEN-CIP-AMP			25	t078
LY-05BM	Linyi	Beef	PEN-AMP			398	t034
LY-06BM	Linyi	Beef	ERY-PEN-TET-AMP			398	t034
LY-01MM	Linyi	Mutton	ERY-SXT-SMZ-PEN-PRL-AMC-CIP-AMP		seb	25	t079
LY-02MM	Linyi	Mutton	ERY-CLI-GEN-PEN-PRL-TET-AMP			7	t1107
LY-03MM	Linyi	Mutton	ERY-SMZ-PEN-AMP			5	t002
LY-04MM	Linyi	Mutton	PEN-AMP			7	t091
LY-05MM	Linyi	Mutton	CEF-SMZ-PEN-TET-OXA-AMP	mecA	sec	1	t127
JN-01PM	Jinan	Pork	ERY-CLI-GEN-FFC-PEN-PRL-CIP-TET-DOX-AMP		sec, sed	398	t1456
JN-02PM	Jinan	Pork	CEF-ERY-CLI-SMZ-PEN-PRL-OXA-AMP			9	t899
JN-03PM	Jinan	Pork	ERY-CLI-GEN-SXT-SMZ-PEN-PRL-TET-AMP			3055	t605
JN-04PM	Jinan	Pork	ERY-CLI-GEN-FFC-PEN-PRL-CIP-TET-DOX-AMP			398	t1456
JN-05PM	Jinan	Pork	SMZ-PEN-TET-AMP			398	t1456
JN-06PM	Jinan	Pork	RFP-SMZ-PEN-TET-AMP			1	t1381
JN-07PM	Jinan	Pork	RFP-SMZ-PEN-TET-AMP			9	t899
JN-08PM	Jinan	Pork	PEN			398	t034
JN-09PM	Jinan	Pork	SMZ-PEN-TET-AMP			398	t034
JN-10PM	Jinan	Pork	PEN-TET-AMP			398	t034
JN-11PM	Jinan	Pork	PEN-TET-AMP			630	t377
JN-12PM	Jinan	Pork	CF-CEF-SMZ-PEN-TET-OXA-AMP	mecA	sec, sed	188	t184
JN-13PM	Jinan	Pork	ERY-CLI-GEN-SMZ-PEN-PRL-AMP			398	t034
JN-14PM	Jinan	Pork	PEN			188	t184
JN-15PM	Jinan	Pork	CEF-ERY-CLI-GEN-PEN-PRL-AMC-TET-OXA-AMP	mecA	sec	9	t899
JN-01CM	Jinan	Chicken	SMZ-PEN			57	t437
JN-02CM	Jinan	Chicken	ERY-CLI-SXT-SMZ-PEN-PRL		sec, sed	5	t002
JN-03CM	Jinan	Chicken	ERY-CLI-CLI-PEN-PRL-OXA-AMP	mecA	sea, seb	59	t441
JN-01DM	Jinan	Duck	SMZ-PEN-TET-AMP			9	t899
JN-02DM	Jinan	Duck	ERY-PEN-TET-AMP			2308	t1166
JN-03DM	Jinan	Duck	CIP			7	t091
JN-01BM	Jinan	Beef	ERY-CLI-PEN-PRL-AMP			398	t034
JN-03MM	Jinan	Beef	CF-CEF-ERY-SMZ-PEN-OXA-AMP	mecA		398	t034
JN-01MM	Jinan	Mutton	SMZ-PEN-AMP			188	t034
JN-02MM	Jinan	Mutton	SMZ-PEN-PRL-AMP			7	t1107
DZ-01PM	Dezhou	Pork	ERY-CLI-GEN-PEN-PRL			398	t571
DZ-02PM	Dezhou	Pork	CEF-SMZ-PEN-TET-OXA-AMP	mecA		7	t091
DZ-03PM	Dezhou	Pork	PEN-AMP			398	t034
DZ-04PM	Dezhou	Pork	ERY-CLI-PEN-PRL-CIP-TET-AMP			398	t1255
DZ-05PM	Dezhou	Pork	ERY-CLI-GEN-PEN-PRL-CIP-TET-AMP			7	t091
DZ-06PM	Dezhou	Pork	ERY-GEN-SMZ-PEN-TET-AMP		sea	1	t1775
DZ-07PM	Dezhou	Pork	CEF-ERY-CLI-GEN-PEN-PRL-AMP			398	t034
DZ-08PM	Dezhou	Pork	ERY-PEN-TET-AMP			9	t899
DZ-09PM	Dezhou	Pork	ERY-PEN-TET-AMP			9	t1939
DZ-10PM	Dezhou	Pork	RFP-SMZ-PEN-TET-AMP	mecA	sea, seb	398	t034
DZ-11PM	Dezhou	Pork	ERY-CLI-GEN-SMZ-FFC-PEN-PRL-AMC-CIP-TET-AMP			9	t1939
DZ-12PM	Dezhou	Pork	ERY-CLI-SMZ-PEN-PRL-AMC-TET-AMP			943	t1943
DZ-13PM	Dezhou	Pork	ERY-CLI-GEN-SMZ-FFC-PEN-PRL-AMC-AMP		sec, sed	5	t002
DZ-01CM	Dezhou	Chicken	ERY-GEN-SMZ-PEN-PRL-AMC-CIP-TET-AMP			5	t062
DZ-02CM	Dezhou	Chicken	CLI-GEN-SMZ-FFC-PEN-PRL-AMC-CIP-AMP		sed	5	t586
DZ-03CM	Dezhou	Chicken	ERY-CLI-PEN-PRL-AMP	mecA	seb	59	t441
DZ-01DM	Dezhou	Duck	PEN-AMP			7	t605
DZ-02DM	Dezhou	Duck	ERY-PEN-TET-AMP			9	t899
DZ-03DM	Dezhou	Duck	PEN			7	t091
DZ-04DM	Dezhou	Duck	SMZ-PEN-TET-AMP			3055	t605
DZ-05DM	Dezhou	Duck	CLI-GEN-SXT-SMZ-PEN-PRL-AMC-AMP			7	t803
DZ-06DM	Dezhou	Duck	ERY-CLI-GEN-SMZ-PEN-PRL-AMC-TET-AMP			5	t002
DZ-07DM	Dezhou	Duck	ERY-CLI-GEN-PEN-PRL-CIP-TET-AMP			692	t2247
DZ-08DM	Dezhou	Duck	ERY-CLI-SMZ-PEN-PRL-OXA-AMP	mecA		59	t441
DZ-01BM	Dezhou	Beef	PEN			398	t034
DZ-02BM	Dezhou	Beef	PEN-AMP			20	t164
DZ-03BM	Dezhou	Beef	ERY-CLI-PEN-PRL-CIP-TET-AMP			7	t605
DZ-01MM	Dezhou	Mutton	ERY-CLI-GEN-PEN-PRL-AMP		sed	6	t701
DZ-02MM	Dezhou	Mutton	ERY-CLI-GEN-PEN-AMP			7	t1107
